# Supplementary material for: Evaluating Phenotypic and Transcriptomic Responses Induced by Low-Level VOCs in Zebrafish: Benzene as an Example
Source: Toxics. 2022 Jun 27;10(7):351. doi: 10.3390/toxics10070351 (PMC9324908; doi:10.3390/toxics10070351)
Supplement: Supplementary file 1 [file toxics-10-00351-s001.zip]

Archive with 2 entries (2 files):
- toxics-1749112-Table S1.xlsx
- toxics-1749112-Table S2 and S3.pdf
